# Supplementary material for: Visual estimation of the force applied by another person
Source: Sci Rep. 2022 Apr 13;12:6216. doi: 10.1038/s41598-022-10243-7 (PMC9008024; doi:10.1038/s41598-022-10243-7)
Supplement: Supplementary file 1 — Supplementary Information 1. [file 41598_2022_10243_MOESM1_ESM.zip]

Archive with 55 entries (54 files):
- Supplemental_videos/
- Supplemental_videos/Actor1_HighCompliance_Force1kg_WithoutShaking.mp4
- Supplemental_videos/Actor1_HighCompliance_Force1kg_WithShaking.mp4
- Supplemental_videos/Actor1_HighCompliance_Force2kg_WithoutShaking.mp4
- Supplemental_videos/Actor1_HighCompliance_Force2kg_WithShaking.mp4
- Supplemental_videos/Actor1_HighCompliance_Force3kg_WithoutShaking.mp4
- Supplemental_videos/Actor1_HighCompliance_Force3kg_WithShaking.mp4
- Supplemental_videos/Actor1_LowCompliance_Force1kg_WithoutShaking.mp4
- Supplemental_videos/Actor1_LowCompliance_Force1kg_WithShaking.mp4
- Supplemental_videos/Actor1_LowCompliance_Force2kg_WithoutShaking.mp4
- Supplemental_videos/Actor1_LowCompliance_Force2kg_WithShaking.mp4
- Supplemental_videos/Actor1_LowCompliance_Force3kg_WithoutShaking.mp4
- Supplemental_videos/Actor1_LowCompliance_Force3kg_WithShaking.mp4
- Supplemental_videos/Actor1_MiddleCompliance_Force1kg_WithoutShaking.mp4
- Supplemental_videos/Actor1_MiddleCompliance_Force1kg_WithShaking.mp4
- Supplemental_videos/Actor1_MiddleCompliance_Force2kg_WithoutShaking.mp4
- Supplemental_videos/Actor1_MiddleCompliance_Force2kg_WithShaking.mp4
- Supplemental_videos/Actor1_MiddleCompliance_Force3kg_WithoutShaking.mp4
- Supplemental_videos/Actor1_MiddleCompliance_Force3kg_WithShaking.mp4
- Supplemental_videos/Actor2_HighCompliance_Force1kg_WithoutShaking.mp4
- Supplemental_videos/Actor2_HighCompliance_Force1kg_WithShaking.mp4
- Supplemental_videos/Actor2_HighCompliance_Force2kg_WithoutShaking.mp4
- Supplemental_videos/Actor2_HighCompliance_Force2kg_WithShaking.mp4
- Supplemental_videos/Actor2_HighCompliance_Force3kg_WithoutShaking.mp4
- Supplemental_videos/Actor2_HighCompliance_Force3kg_WithShaking.mp4
- Supplemental_videos/Actor2_LowCompliance_Force1kg_WithoutShaking.mp4
- Supplemental_videos/Actor2_LowCompliance_Force1kg_WithShaking.mp4
- Supplemental_videos/Actor2_LowCompliance_Force2kg_WithoutShaking.mp4
- Supplemental_videos/Actor2_LowCompliance_Force2kg_WithShaking.mp4
- Supplemental_videos/Actor2_LowCompliance_Force3kg_WithoutShaking.mp4
- Supplemental_videos/Actor2_LowCompliance_Force3kg_WithShaking.mp4
- Supplemental_videos/Actor2_MiddleCompliance_Force1kg_WithoutShaking.mp4
- Supplemental_videos/Actor2_MiddleCompliance_Force1kg_WithShaking.mp4
- Supplemental_videos/Actor2_MiddleCompliance_Force2kg_WithoutShaking.mp4
- Supplemental_videos/Actor2_MiddleCompliance_Force2kg_WithShaking.mp4
- Supplemental_videos/Actor2_MiddleCompliance_Force3kg_WithoutShaking.mp4
- Supplemental_videos/Actor2_MiddleCompliance_Force3kg_WithShaking.mp4
- Supplemental_videos/Actor3_HighCompliance_Force1kg_WithoutShaking.mp4
- Supplemental_videos/Actor3_HighCompliance_Force1kg_WithShaking.mp4
- Supplemental_videos/Actor3_HighCompliance_Force2kg_WithoutShaking.mp4
- Supplemental_videos/Actor3_HighCompliance_Force2kg_WithShaking.mp4
- Supplemental_videos/Actor3_HighCompliance_Force3kg_WithoutShaking.mp4
- Supplemental_videos/Actor3_HighCompliance_Force3kg_WithShaking.mp4
- Supplemental_videos/Actor3_LowCompliance_Force1kg_WithoutShaking.mp4
- Supplemental_videos/Actor3_LowCompliance_Force1kg_WithShaking.mp4
- Supplemental_videos/Actor3_LowCompliance_Force2kg_WithoutShaking.mp4
- Supplemental_videos/Actor3_LowCompliance_Force2kg_WithShaking.mp4
- Supplemental_videos/Actor3_LowCompliance_Force3kg_WithoutShaking.mp4
- Supplemental_videos/Actor3_LowCompliance_Force3kg_WithShaking.mp4
- Supplemental_videos/Actor3_MiddleCompliance_Force1kg_WithoutShaking.mp4
- Supplemental_videos/Actor3_MiddleCompliance_Force1kg_WithShaking.mp4
- Supplemental_videos/Actor3_MiddleCompliance_Force2kg_WithoutShaking.mp4
- Supplemental_videos/Actor3_MiddleCompliance_Force2kg_WithShaking.mp4
- Supplemental_videos/Actor3_MiddleCompliance_Force3kg_WithoutShaking.mp4
- Supplemental_videos/Actor3_MiddleCompliance_Force3kg_WithShaking.mp4
